# Supplementary material for: Myocardial Lipin 1 knockout in mice approximates cardiac effects of human LPIN1 mutations
Source: JCI Insight. 2021 May 10;6(9):e134340. doi: 10.1172/jci.insight.134340 (PMC8262319; doi:10.1172/jci.insight.134340)
Supplement: Supplemental Table 1 [file jciinsight-6-134340-s162.xlsx]

## Sheet: Normalized (3)
Units = pmoles/mg tissue
MBX#	Tag #	Sex	Cre	Lpn(fl/fl)	Age at Sac	To Be Used By	C0	C2	C3	C4/Ci4	C5:1	C5	C4-OH	C6	C5-OH/C3-DC	C4-DC/Ci4-DC	C8:1	C8	C5-DC	C8:1-OH/C6:1-DC	C6-DC/C8-OH	C10:3	C10:2	C10:1	C10	C7-DC	C8:1-DC	C10-OH/C8-DC	C12:2	C12:1	C12	C12:2-OH/C10:2-DC	C12:1-OH/C10:1-DC	C12-OH/C10-DC	C14:3	C14:2	C14:1	C14	C14:3-OH/C12:3-DC	C14:2-OH/C12:2-DC	C14:1-OH/C12:1-DC	C14-OH/C12-DC	C16:3	C16:2	C16:1	C16	C16:3-OH/C14:3-DC	C16:2-OH/C14:2-DC	C16:1-OH/C14:1-DC
1	1160	male	-		66	Metabolomics	606.036	87.4009	2.70125	1.9354	1.60099	1.44754	3.09457	0.226517	3.25214	7.54475	0	0.24177	0	0.0174691	0.0989916	0.0436728	0.072788	0.107726	0.157222	0	0.113442	0.0721904	0.0180476	0.0721904	0.270714	0.0276731	0.103774	0.124529	0	0.276731	0.359751	0.933968	0	0.0207549	0.152202	0.110693	0.115111	0.544857	1.07437	5.4102	0	0.138133	0.245569
4	1155	male	-		66	Metabolomics	671.548	88.4769	3.57061	2.02507	1.90789	1.84139	1.913	0.350562	3.75911	8.1204	0.0153505	0.245607	0.395274	0	0.142664	0	0	0.0553188	0.180514	0	0.0928163	0.221728	0.0232041	0.0799251	0.262979	0.0415097	0.131447	0.0830194	0	0.255977	0.546545	0.878622	0	0.110693	0.138366	0.0830194	0	0.452768	0.644619	3.74493	0	0.207199	0.199525
10	1213	male	-		60	Metabolomics	635.556	67.0405	2.546	2.05869	2.12272	0.941157	1.32478	0.194158	4.41709		0.0805899	0.149667	0	0.0524073	0.125195	0	0.0174691	0	0.218364	0.0524073	0.0696122	0.0618775	0	0.126333	0.193367	0.0553463	0.110693	0.103774	0	0.214467	0.28365	0.622646	0	0.131447	0.166039	0.193712	0.0690663	0.353006	0.629271	2.26384	0.0460442	0.0920884	0.191851
6	1205	male	-		60	Metabolomics	567.88		1.8474	2.25298	2.13806	1.95904		0.302023	3.73214	7.45265	0.103616	0.118966	0.24177	0.119372	0.119372	0	0.0291152	0.13393	0.131018	0	0.0541428	0.360952	0.0438299	0.226884	0.425408	0.0415097	0.207549		0	0.394342	1.04466	1.68114	0	0.338996		0.456607	0.168829		1.64224	6.60735	0	0.253243	0.506486
7	1206	male	-		60	Metabolomics	699.976	63.6471	1.71933	1.64023	2.13295	1.52938	2.05111	0.215731	3.54877	7.57929	0.0767523	0.122804	0	0.0524073	0.0698764	0.0407613	0.0203806	0.0582304	0.151399	0.0494958	0.0412517	0.0618775	0	0.0644557	0.275871	0.0345914	0.0415097	0.131447	0	0.166039	0.325159	0.477362	0	0.124529	0.124529	0.0691829	0.0690663	0.345332	0.537183	3.10799	0.0537183	0.145807	0.0767404
2	1161	male	+		66	Metabolomics	582.612	142.192	5.53057	2.62287	2.27105	1.34013	4.15337	0.582473	3.5218	8.56172	0.122804	0.360736	0.111291	0	0.238744	0	0	0.0931686	0.378497	0	0.0618775	0.208837	0	0.482129	1.07512	0.0691829	0.172957	0.318241	0.0276731	0.754093	1.50127	3.15474		0.24214	0.795603	0.76793	0.383702	2.70894	4.6121	17.2589	0.0230221	0.575553	1.09739
3	1154	male	+		66	Metabolomics	638.368	82.2694	2.25492	2.18573	2.29151	1.468	2.27105	0.269663	2.69663	9.69766	0.122804	0.145829	0	0	0.0815225	0	0	0	0.163045	0.0378497	0	0.0928163	0	0.136646	0.353217	0.0276731	0.048428	0.0830194	0	0.249058	0.456607	0.657237	0	0.0830194	0.138366	0.103774	0.0613923	0.337658	0.729034	4.33583	0.0306961	0.184177	0.184177
5	1204	male	+		60	Metabolomics	640.404	111.9	3.35715	2.41738	1.88743	1.65725	3.22244	0.258877	3.50562	8.22017	0.0460514	0.222582	0.268633	0	0.122284	0	0	0	0.227098	0	0.0206258	0.110864	0	0.154694	0.314544	0.0276731	0.110693	0.172957	0.0345914	0.380506	0.581136	1.12768	0	0.131447	0.235222	0.249058	0.115111	0.690663	1.10506	5.67111	0	0.207199	0.268591
8	1207	male	+		60	Metabolomics	555.58	134.867	2.61974	2.95914	2.24036	1.83628	4.52676	0.442248	3.31147	8.77279	0.191881	0.260958	0.260958	0.0902571	0.0611419	0	0	0.0669649	0.51825	0.0349382	0.0283605	0.270714	0	0.551741	1.23755	0.0345914	0.145284	0.28365	0.048428	0.892459	2.33146	4.33776	0	0.338996	0.643401	0.857867	0.468116	3.03124	5.14928	20.3285	0	0.575553	0.974603
9	1212	male	+		60	Metabolomics	824.092	81.4004	2.31702	2.82837	2.15852	2.14829	1.31967	0.382922	4.5627	5.75259	0.157342	0.141992	0.237932	0.0815225	0.107726	0	0	0	0.15431	0.0553188	0.0515646	0.0979727	0	0.056721	0.180476	0.0622646	0.0830194	0.0691829	0.0138366	0.193712	0.366669	0.48428	0	0.110693	0.110693	0.0691829	0.0230221	0.230221	0.391376	2.00292	0.0613923	0.0767404	0.122785
					fasted	WT	636.199	76.6414	2.47692	1.98247	1.98052	1.5437	2.09586	0.257798	3.74185	7.67427	0.0552617	0.175763	0.127409	0.0483312	0.11122	0.0168868	0.0279506	0.071041	0.167703	0.0203806	0.074253	0.155725	0.0170163	0.113958	0.285668	0.0401261	0.118995	0.110693	0	0.261511	0.511953	0.918748	0	0.145284	0.145284	0.182643	0.0844144	0.423991	0.905536	4.22686	0.0199525	0.167294	0.244034
					fasted	lipin KO	648.211	110.526	3.21588	2.6027	2.16978	1.68999	3.09866	0.387237	3.51965	8.20099	0.128176	0.226419	0.175763	0.0343559	0.122284	0	0	0.0320267	0.28824	0.0256214	0.0324857	0.156241	0	0.276386	0.632182	0.044277	0.112076	0.18541	0.0249058	0.493966	1.04743	1.95234	0	0.181259	0.384657	0.409562	0.210269	1.39974	2.39737	9.91946	0.0230221	0.323844	0.529509
						std	52.189	13.126	0.745234	0.223688	0.233234	0.398007	0.736527	0.0658774	0.428203	0.30218	0.0449673	0.0631402	0.182708	0.0457396	0.0278807	0.0231461	0.0272036	0.0518626	0.033362	0.0279263	0.0291351	0.133292	0.0182854	0.0675624	0.0849721	0.0102615	0.0597942	0.0218775	0	0.0854905	0.314306	0.465185	0	0.117101	0.0178629	0.160588	0.0625799	0.0942741	0.461337	1.76101	0.0274555	0.063142	0.159354
						std	104.852	28.4774	1.36606	0.310883	0.16576	0.317883	1.32448	0.133662	0.672469	1.47412	0.054109	0.0906523	0.117044	0.047145	0.0692366	0	0	0.0448223	0.156844	0.0246535	0.0247026	0.0796043	0	0.22402	0.486163	0.0199314	0.0492609	0.113405	0.0186922	0.312037	0.849212	1.7065	0	0.106887	0.313796	0.375676	0.20177	1.35779	2.28886	8.27818	0.0254519	0.234994	0.467266
						p value	0.824367	0.0657137	0.319303	0.00677172	0.177412	0.538715	0.220506	0.0880307	0.550481	0.510186	0.049117	0.335212	0.631681	0.646981	0.748819	0.141456	0.0506709	0.238873	0.131301	0.761127	0.040248	0.994256	0.0710191	0.159208	0.155064	0.689723	0.846712	0.240826	0.017617	0.146816	0.22262	0.227637	#DIV/0!	0.625582	0.17667	0.249431	0.219511	0.200089	0.19095	0.17099	0.859093	0.188207	0.232101
					fed	WT	739.035	108.543	2.46472	1.04728	1.27779	0.826346	0.842873	0.0902929	3.66378	6.68748	0.250617	0.106659	0.340263	0.153678	0.0765695	0.0221081	0.0512261	0.110001	0.176326	0.11809	0.0891459	0.0406468	0.0263281	0.0452658	0.214782	0.0607859	0.0566648	0.0968453	0.0319383	0.157631	0.392532	0.61301	0.0175146	0.146298	0.15454	0.15145	0.122844	0.50356	0.851789	2.86095	0.0538079	0.223353	0.237567
					fed	lipin KO	736.619	157.741	2.40565	0.968775	1.32215	0.80373	1.36565	0.170011	3.80532	5.79691	0.219862	0.182564	0.323904	0.0566183	0.0754911	0.0361279	0.116472	0.276621	0.24966	0.0862755	0.0572751	0.0993076	0.0254043	0.150116	0.206929	0.0525437	0.11333	0.0525437	0.0257567	0.236962	0.425501	0.72737	0.0391502	0.0927242	0.180297	0.187509	0.0842652	0.562445	0.934023	3.73508	0.0101524	0.252795	0.231475
						p value	0.933849	0.0885389	0.910698	0.828934	0.786898	0.890899	0.272894	0.286604	0.601858	0.0661488	0.578839	0.53093	0.918956	0.33991	0.987069	0.561714	0.307694	0.0195862	0.341207	0.576218	0.526379	0.270077	0.975182	0.0996655	0.949829	0.786711	0.236601	0.408135	0.834672	0.480689	0.9018	0.766377	0.382359	0.218558	0.658262	0.798767	0.455859	0.866964	0.880876	0.634086	0.106634	0.712044	0.964359
							C0	C2	C3	C4/Ci4	C5:1	C5	C4-OH	C6	C5-OH/C3-DC	C4-DC/Ci4-DC	C8:1	C8	C5-DC	C8:1-OH/C6:1-DC	C6-DC/C8-OH	C10:3	C10:2	C10:1	C10	C7-DC	C8:1-DC	C10-OH/C8-DC	C12:2	C12:1	C12	C12:2-OH/C10:2-DC	C12:1-OH/C10:1-DC	C12-OH/C10-DC	C14:3	C14:2	C14:1	C14	C14:3-OH/C12:3-DC	C14:2-OH/C12:2-DC	C14:1-OH/C12:1-DC	C14-OH/C12-DC	C16:3	C16:2	C16:1	C16	C16:3-OH/C14:3-DC	C16:2-OH/C14:2-DC	C16:1-OH/C14:1-DC
15	662	male	-	+	62	Metabolomics	758.132	105.432	3.44765	1.15542	1.0699	0.793292	0.553217	0	3.55315	6.80788	0.349424	0	0	0	0.14559	0	0	0.067942	0	0.184414	0.169054	0.0942268	0.157968	0	0.044342	0.0865426	0.0556345	0.0432713	0	0	0.0494529	0.290536	0	0.148359	0.080361	0.105087	0	0	0.176652	0.469042	0.0974633	0.188835	0.0913719
17	740	male	-	+	63	Metabolomics	781.556	55.384	1.96458	0.950999	1.20038	0.720226	1.02293	0.190347	3.3628	7.00811	0.200232	0.21201	0.620326	0.572654	0	0.058236	0	0.220003	0.203826	0.0452946	0	0.0304851	0	0.0637416	0.290994	0.0741794	0.19163	0.173085	0.0679977	0.160722	0.321444	0.698522	0	0.185448	0.080361	0.166904	0.134012	0.432493	0.749249	2.47313	0	0.194927	0.237567
17	742	male	-	+	63	Metabolomics	794.784	103.593	3.24349	1.20875	1.47177	0.981177	0	0.219631	4.38287	8.22913	0.302311	0.357276	0.855893	0.258827	0	0	0	0	0.43677	0.307357	0.0997695	0	0	0.105312	0.185682	0	0	0	0	0.407986	0.562527	0.778883	0.0432713	0.080361	0.148359	0.111269	0.170561	0.493408	1.46804	5.40312	0.0791889	0.121829	0.33503
18	745	male	-	+	63	Metabolomics	747.824	105.092	1.537	0.626593	1.14297	1.13253	0.704569	0.131779	3.44089	6.39564	0.0942267	0	0.259124	0	0.313827	0.0744126	0.0550006	0.200591	0	0	0	0	0	0	0.133026	0.0556345	0	0	0	0.0865426	0.15454	0.333807	0	0.123632	0.111269	0	0.176652	0.268024	0.310664	0.96245	0.127921	0.395945	0.127921
18	746	male	-	+	63	Metabolomics	650.776	137.551	2.60018	1.21763	1.33607	0.370551	2.19199	0	3.71421	5.7439	0.168823	0	0	0.0905893	0	0	0.252356	0.171473	0.258827	0.0647066	0.266052	0.119169	0	0.102541	0.557047	0.148359	0	0.296717	0.123632	0.290536	1.26723	1.48359	0.0618161	0.185448	0.327625	0.494529	0.188835	1.77871	2.31475	7.18183	0.0182744	0.347213	0.633512
19	751	male	-	+	62	Metabolomics	701.136	144.206	1.9954	1.12431	1.44567	0.960301	0.584531	0	3.52874	5.94021	0.388685	0.07067	0.306237	0	0	0	0	0	0.158531	0.106766	0	0	0	0	0.0775985	0	0.0927242	0.0679977	0	0	0	0.0927242	0	0.15454	0.179267	0.0309081	0.067006	0.0487317	0.0913719	0.676152	0	0.0913719	0
15	663	male	+	+	62	Metabolomics	757.876	136.431	1.78739	0.711027	0.897673	1.13253	0.448836	0	4.2218	5.72427	0.235567	0	0.314089	0	0.216767	0	0.255591	0.232944	0.226473	0.174708	0.00554275	0	0.0554275	0	0.180139	0.0556345	0.0679977	0.0123632	0.117451	0	0.123632	0	0.0370897	0.0927242	0.0370897	0.0432713	0	0.146195	0.152286	0.548231	0	0.0548231	0
15	664	male	+	+	62	Metabolomics	667.608	190.996	3.00466	0	1.21603	1.20038	1.34651	0.327007	3.06508	6.57624	0.176675	0	0.40439	0	0	0	0.113237	0.381769	0.200591	0.0841186	0.0831413	0.205082	0	0.199539	0	0.105087	0	0.0618161	0	0	0.0618161	0	0	0	0.148359	0.123632	0	0	0.103555	0.730975	0	0.121829	0.134012
17	741	male	+	+	63	Metabolomics	768.412	100.515	1.61404	1.17764	1.71706	0.579312	1.05424	0.2782	3.84599	6.03836	0.294459	0.600695	0.471134	0	0	0.04853	0.229709	0.181179	0.33971	0	0.0748272	0.16074	0	0.327022	0	0	0.0989058	0.0679977	0	0.34617	0.747975	1.63813	0.0741794	0.0618161	0.222538	0.210175	0.0852804	1.20611	1.87008	8.47322	0.0609146	0.298481	0.182744
17	743	male	+	+	63	Metabolomics	787.12	117.324	1.36365	0.844345	1.78491	0.75154	1.23691	0.224512	3.34816	5.96377	0.26305	0	0.290532	0.132649	0.0938246	0.0550006	0	0.135884	0.330004	0.0970599	0.088684	0	0.0637416	0	0.354736	0	0.203993	0	0.0370897	0.451258	0.581072	0.828336	0	0.0432713	0.185448	0	0.134012	0.621329	0.749249	4.50768	0	0.450768	0.33503
17	744	male	+	+	63	Metabolomics	709.316	149.243	2.69263	0.595485	1.24213	0.584531	2.907	0	3.88015	4.88801	0.235567	0.153118	0.463281	0.113237	0.142355	0	0.100295	0.385004	0.226473	0	0.0914554	0	0	0.238338	0.593074	0.0989058	0.203993	0.129814	0	0.445076	1.03851	1.64431	0.123632	0.265809	0.34617	0.747975	0.24975	1.16347	2.40003	6.65187	0	0.24975	0.651786
19	750	male	+	+	62	Metabolomics	729.384	251.936	3.97154	2.48415	1.07512	0.574093	1.20038	0.190347	4.47072	5.59079	0.113857	0.341572	0	0.0938246	0	0.113237	0	0.342945	0.174708	0.161767	0	0.230024	0.0332565	0.135797	0.113626	0.0556345	0.105087	0.0432713	0	0.179267	0	0.253446	0	0.0927242	0.142177	0	0.0365487	0.237567	0.328939	1.4985	0	0.341122	0.0852804
								87.4009	88.4769	67.0405		63.6471	142.192	82.2694	111.9	134.867	81.4004
								2.70125	3.57061	2.546	1.8474	1.71933	5.53057	2.25492	3.35715	2.61974	2.31702
								1.9354	2.02507	2.05869	2.25298	1.64023	2.62287	2.18573	2.41738	2.95914	2.82837
								1.60099	1.90789	2.12272	2.13806	2.13295	2.27105	2.29151	1.88743	2.24036	2.15852
								1.44754	1.84139	0.941157	1.95904	1.52938	1.34013	1.468	1.65725	1.83628	2.14829
								3.09457	1.913	1.32478		2.05111	4.15337	2.27105	3.22244	4.52676	1.31967
								3.25214	3.75911	4.41709	3.73214	3.54877	3.5218	2.69663	3.50562	3.31147	4.5627
								7.54475	8.1204		7.45265	7.57929	8.56172	9.69766	8.22017	8.77279	5.75259
[truncated: 52 more columns]

## Sheet: Normalized (2)
Units = pmoles/mg tissue
MBX#	Tag #	Sex	Cre	Lpn(fl/fl)	Age at Sac	To Be Used By	C0	C2	C3	C4/Ci4	C5:1	C5	C4-OH	C6	C5-OH/C3-DC	C4-DC/Ci4-DC	C8:1	C8	C5-DC	C8:1-OH/C6:1-DC	C6-DC/C8-OH	C10:3	C10:2	C10:1	C10	C7-DC	C8:1-DC	C10-OH/C8-DC	C12:2	C12:1	C12	C12:2-OH/C10:2-DC	C12:1-OH/C10:1-DC	C12-OH/C10-DC	C14:3	C14:2	C14:1	C14	C14:3-OH/C12:3-DC	C14:2-OH/C12:2-DC	C14:1-OH/C12:1-DC	C14-OH/C12-DC	C16:3	C16:2	C16:1	C16	C16:3-OH/C14:3-DC	C16:2-OH/C14:2-DC	C16:1-OH/C14:1-DC
1	1160	male	-		66	Metabolomics	606.036	87.4009	2.70125	1.9354	1.60099	1.44754	3.09457	0.226517	3.25214	7.54475	0	0.24177	0	0.0174691	0.0989916	0.0436728	0.072788	0.107726	0.157222	0	0.113442	0.0721904	0.0180476	0.0721904	0.270714	0.0276731	0.103774	0.124529	0	0.276731	0.359751	0.933968	0	0.0207549	0.152202	0.110693	0.115111	0.544857	1.07437	5.4102	0	0.138133	0.245569
4	1155	male	-		66	Metabolomics	671.548	88.4769	3.57061	2.02507	1.90789	1.84139	1.913	0.350562	3.75911	8.1204	0.0153505	0.245607	0.395274	0	0.142664	0	0	0.0553188	0.180514	0	0.0928163	0.221728	0.0232041	0.0799251	0.262979	0.0415097	0.131447	0.0830194	0	0.255977	0.546545	0.878622	0	0.110693	0.138366	0.0830194	0	0.452768	0.644619	3.74493	0	0.207199	0.199525
10	1213	male	-		60	Metabolomics	635.556	67.0405	2.546	2.05869	2.12272	0.941157	1.32478	0.194158	4.41709	5.09252	0.0805899	0.149667	0	0.0524073	0.125195	0	0.0174691	0	0.218364	0.0524073	0.0696122	0.0618775	0	0.126333	0.193367	0.0553463	0.110693	0.103774	0	0.214467	0.28365	0.622646	0	0.131447	0.166039	0.193712	0.0690663	0.353006	0.629271	2.26384	0.0460442	0.0920884	0.191851
6	1205	male	-		60	Metabolomics	567.88	220.24	1.8474	2.25298	2.13806	1.95904	6.98195	0.302023	3.73214	7.45265	0.103616	0.118966	0.24177	0.119372	0.119372	0	0.0291152	0.13393	0.131018	0	0.0541428	0.360952	0.0438299	0.226884	0.425408	0.0415097	0.207549	0.290568	0	0.394342	1.04466	1.68114	0	0.338996	0.532708	0.456607	0.168829	1.22017	1.64224	6.60735	0	0.253243	0.506486
7	1206	male	-		60	Metabolomics	699.976	63.6471	1.71933	1.64023	2.13295	1.52938	2.05111	0.215731	3.54877	7.57929	0.0767523	0.122804	0	0.0524073	0.0698764	0.0407613	0.0203806	0.0582304	0.151399	0.0494958	0.0412517	0.0618775	0	0.0644557	0.275871	0.0345914	0.0415097	0.131447	0	0.166039	0.325159	0.477362	0	0.124529	0.124529	0.0691829	0.0690663	0.345332	0.537183	3.10799	0.0537183	0.145807	0.0767404
2	1161	male	+		66	Metabolomics	582.612	142.192	5.53057	2.62287	2.27105	1.34013	4.15337	0.582473	3.5218	8.56172	0.122804	0.360736	0.111291	0	0.238744	0	0	0.0931686	0.378497	0	0.0618775	0.208837	0	0.482129	1.07512	0.0691829	0.172957	0.318241	0.0276731	0.754093	1.50127	3.15474	0.0276731	0.24214	0.795603	0.76793	0.383702	2.70894	4.6121	17.2589	0.0230221	0.575553	1.09739
3	1154	male	+		66	Metabolomics	638.368	82.2694	2.25492	2.18573	2.29151	1.468	2.27105	0.269663	2.69663	9.69766	0.122804	0.145829	0	0	0.0815225	0	0	0	0.163045	0.0378497	0	0.0928163	0	0.136646	0.353217	0.0276731	0.048428	0.0830194	0	0.249058	0.456607	0.657237	0	0.0830194	0.138366	0.103774	0.0613923	0.337658	0.729034	4.33583	0.0306961	0.184177	0.184177
5	1204	male	+		60	Metabolomics	640.404	111.9	3.35715	2.41738	1.88743	1.65725	3.22244	0.258877	3.50562	8.22017	0.0460514	0.222582	0.268633	0	0.122284	0	0	0	0.227098	0	0.0206258	0.110864	0	0.154694	0.314544	0.0276731	0.110693	0.172957	0.0345914	0.380506	0.581136	1.12768	0	0.131447	0.235222	0.249058	0.115111	0.690663	1.10506	5.67111	0	0.207199	0.268591
8	1207	male	+		60	Metabolomics	555.58	134.867	2.61974	2.95914	2.24036	1.83628	4.52676	0.442248	3.31147	8.77279	0.191881	0.260958	0.260958	0.0902571	0.0611419	0	0	0.0669649	0.51825	0.0349382	0.0283605	0.270714	0	0.551741	1.23755	0.0345914	0.145284	0.28365	0.048428	0.892459	2.33146	4.33776	0	0.338996	0.643401	0.857867	0.468116	3.03124	5.14928	20.3285	0	0.575553	0.974603
9	1212	male	+		60	Metabolomics	824.092	81.4004	2.31702	2.82837	2.15852	2.14829	1.31967	0.382922	4.5627	5.75259	0.157342	0.141992	0.237932	0.0815225	0.107726	0	0	0	0.15431	0.0553188	0.0515646	0.0979727	0	0.056721	0.180476	0.0622646	0.0830194	0.0691829	0.0138366	0.193712	0.366669	0.48428	0	0.110693	0.110693	0.0691829	0.0230221	0.230221	0.391376	2.00292	0.0613923	0.0767404	0.122785
					fasted	WT	636.199	105.361	2.47692	1.98247	1.98052	1.5437	3.07308	0.257798	3.74185	7.15792	0.0552617	0.175763	0.127409	0.0483312	0.11122	0.0168868	0.0279506	0.071041	0.167703	0.0203806	0.074253	0.155725	0.0170163	0.113958	0.285668	0.0401261	0.118995	0.146668	0	0.261511	0.511953	0.918748	0	0.145284	0.222769	0.182643	0.0844144	0.583227	0.905536	4.22686	0.0199525	0.167294	0.244034
					fasted	lipin KO	648.211	110.526	3.21588	2.6027	2.16978	1.68999	3.09866	0.387237	3.51965	8.20099	0.128176	0.226419	0.175763	0.0343559	0.122284	0	0	0.0320267	0.28824	0.0256214	0.0324857	0.156241	0	0.276386	0.632182	0.044277	0.112076	0.18541	0.0249058	0.493966	1.04743	1.95234	0.00553463	0.181259	0.384657	0.409562	0.210269	1.39974	2.39737	9.91946	0.0230221	0.323844	0.529509
						stderr	23.3396	29.1663	0.333279	0.100036	0.104306	0.177994	1.018	0.0294613	0.191498	0.529448	0.02011	0.0282371	0.0817097	0.0204554	0.0124686	0.0103513	0.0121658	0.0231937	0.0149199	0.012489	0.0130296	0.0596101	0.0081775	0.0302148	0.0380007	0.00458907	0.0267408	0.0369594	0	0.0382325	0.140562	0.208037	0	0.0523692	0.077793	0.071817	0.0279866	0.163369	0.206316	0.787546	0.0122785	0.028238	0.0712653
						stderr	46.8912	12.7355	0.610922	0.139031	0.0741302	0.142162	0.592324	0.0597753	0.300737	0.659247	0.0241983	0.0405409	0.0523437	0.0210839	0.0309636	0	0	0.0200451	0.0701428	0.0110254	0.0110473	0.0356001	0	0.100185	0.217419	0.00891359	0.0220301	0.0507163	0.0083594	0.139547	0.379779	0.76317	0.00553463	0.0478013	0.140334	0.168008	0.0902344	0.607222	1.02361	3.70211	0.0113824	0.105092	0.208968
						p value	0.824367	0.87511	0.319303	0.00677172	0.177412	0.538715	0.983208	0.0880307	0.550481	0.252357	0.049117	0.335212	0.631681	0.646981	0.748819	0.141456	0.0506709	0.238873	0.131301	0.761127	0.040248	0.994256	0.0710191	0.159208	0.155064	0.689723	0.846712	0.554156	0.017617	0.146816	0.22262	0.227637	0.346594	0.625582	0.342542	0.249431	0.219511	0.230293	0.19095	0.17099	0.859093	0.188207	0.232101
					fed	WT	739.035	108.543	2.46472	1.04728	1.27779	0.826346	0.842873	0.0902929	3.66378	6.68748	0.250617	0.106659	0.340263	0.153678	0.0765695	0.0221081	0.0512261	0.110001	0.176326	0.11809	0.0891459	0.0406468	0.0263281	0.0452658	0.214782	0.0607859	0.0566648	0.0968453	0.0319383	0.157631	0.392532	0.61301	0.0175146	0.146298	0.15454	0.15145	0.122844	0.50356	0.851789	2.86095	0.0538079	0.223353	0.237567
					fed	lipin KO	736.619	157.741	2.40565	0.968775	1.32215	0.80373	1.36565	0.170011	3.80532	5.79691	0.219862	0.182564	0.323904	0.0566183	0.0754911	0.0361279	0.116472	0.276621	0.24966	0.0862755	0.0572751	0.0993076	0.0254043	0.150116	0.206929	0.0525437	0.11333	0.0525437	0.0257567	0.236962	0.425501	0.72737	0.0391502	0.0927242	0.180297	0.187509	0.0842652	0.562445	0.934023	3.73508	0.0101524	0.252795	0.231475
						p value	0.933849	0.0885389	0.910698	0.828934	0.786898	0.890899	0.272894	0.286604	0.601858	0.0661488	0.578839	0.53093	0.918956	0.33991	0.987069	0.561714	0.307694	0.0195862	0.341207	0.576218	0.526379	0.270077	0.975182	0.0996655	0.949829	0.786711	0.236601	0.408135	0.834672	0.480689	0.9018	0.766377	0.382359	0.218558	0.658262	0.798767	0.455859	0.866964	0.880876	0.634086	0.106634	0.712044	0.964359
							C0	C2	C3	C4/Ci4	C5:1	C5	C4-OH	C6	C5-OH/C3-DC	C4-DC/Ci4-DC	C8:1	C8	C5-DC	C8:1-OH/C6:1-DC	C6-DC/C8-OH	C10:3	C10:2	C10:1	C10	C7-DC	C8:1-DC	C10-OH/C8-DC	C12:2	C12:1	C12	C12:2-OH/C10:2-DC	C12:1-OH/C10:1-DC	C12-OH/C10-DC	C14:3	C14:2	C14:1	C14	C14:3-OH/C12:3-DC	C14:2-OH/C12:2-DC	C14:1-OH/C12:1-DC	C14-OH/C12-DC	C16:3	C16:2	C16:1	C16	C16:3-OH/C14:3-DC	C16:2-OH/C14:2-DC	C16:1-OH/C14:1-DC
15	662	male	-	+	62	Metabolomics	758.132	105.432	3.44765	1.15542	1.0699	0.793292	0.553217	0	3.55315	6.80788	0.349424	0	0	0	0.14559	0	0	0.067942	0	0.184414	0.169054	0.0942268	0.157968	0	0.044342	0.0865426	0.0556345	0.0432713	0	0	0.0494529	0.290536	0	0.148359	0.080361	0.105087	0	0	0.176652	0.469042	0.0974633	0.188835	0.0913719
17	740	male	-	+	63	Metabolomics	781.556	55.384	1.96458	0.950999	1.20038	0.720226	1.02293	0.190347	3.3628	7.00811	0.200232	0.21201	0.620326	0.572654	0	0.058236	0	0.220003	0.203826	0.0452946	0	0.0304851	0	0.0637416	0.290994	0.0741794	0.19163	0.173085	0.0679977	0.160722	0.321444	0.698522	0	0.185448	0.080361	0.166904	0.134012	0.432493	0.749249	2.47313	0	0.194927	0.237567
17	742	male	-	+	63	Metabolomics	794.784	103.593	3.24349	1.20875	1.47177	0.981177	0	0.219631	4.38287	8.22913	0.302311	0.357276	0.855893	0.258827	0	0	0	0	0.43677	0.307357	0.0997695	0	0	0.105312	0.185682	0	0	0	0	0.407986	0.562527	0.778883	0.0432713	0.080361	0.148359	0.111269	0.170561	0.493408	1.46804	5.40312	0.0791889	0.121829	0.33503
18	745	male	-	+	63	Metabolomics	747.824	105.092	1.537	0.626593	1.14297	1.13253	0.704569	0.131779	3.44089	6.39564	0.0942267	0	0.259124	0	0.313827	0.0744126	0.0550006	0.200591	0	0	0	0	0	0	0.133026	0.0556345	0	0	0	0.0865426	0.15454	0.333807	0	0.123632	0.111269	0	0.176652	0.268024	0.310664	0.96245	0.127921	0.395945	0.127921
18	746	male	-	+	63	Metabolomics	650.776	137.551	2.60018	1.21763	1.33607	0.370551	2.19199	0	3.71421	5.7439	0.168823	0	0	0.0905893	0	0	0.252356	0.171473	0.258827	0.0647066	0.266052	0.119169	0	0.102541	0.557047	0.148359	0	0.296717	0.123632	0.290536	1.26723	1.48359	0.0618161	0.185448	0.327625	0.494529	0.188835	1.77871	2.31475	7.18183	0.0182744	0.347213	0.633512
19	751	male	-	+	62	Metabolomics	701.136	144.206	1.9954	1.12431	1.44567	0.960301	0.584531	0	3.52874	5.94021	0.388685	0.07067	0.306237	0	0	0	0	0	0.158531	0.106766	0	0	0	0	0.0775985	0	0.0927242	0.0679977	0	0	0	0.0927242	0	0.15454	0.179267	0.0309081	0.067006	0.0487317	0.0913719	0.676152	0	0.0913719	0
15	663	male	+	+	62	Metabolomics	757.876	136.431	1.78739	0.711027	0.897673	1.13253	0.448836	0	4.2218	5.72427	0.235567	0	0.314089	0	0.216767	0	0.255591	0.232944	0.226473	0.174708	0.00554275	0	0.0554275	0	0.180139	0.0556345	0.0679977	0.0123632	0.117451	0	0.123632	0	0.0370897	0.0927242	0.0370897	0.0432713	0	0.146195	0.152286	0.548231	0	0.0548231	0
15	664	male	+	+	62	Metabolomics	667.608	190.996	3.00466	0	1.21603	1.20038	1.34651	0.327007	3.06508	6.57624	0.176675	0	0.40439	0	0	0	0.113237	0.381769	0.200591	0.0841186	0.0831413	0.205082	0	0.199539	0	0.105087	0	0.0618161	0	0	0.0618161	0	0	0	0.148359	0.123632	0	0	0.103555	0.730975	0	0.121829	0.134012
17	741	male	+	+	63	Metabolomics	768.412	100.515	1.61404	1.17764	1.71706	0.579312	1.05424	0.2782	3.84599	6.03836	0.294459	0.600695	0.471134	0	0	0.04853	0.229709	0.181179	0.33971	0	0.0748272	0.16074	0	0.327022	0	0	0.0989058	0.0679977	0	0.34617	0.747975	1.63813	0.0741794	0.0618161	0.222538	0.210175	0.0852804	1.20611	1.87008	8.47322	0.0609146	0.298481	0.182744
17	743	male	+	+	63	Metabolomics	787.12	117.324	1.36365	0.844345	1.78491	0.75154	1.23691	0.224512	3.34816	5.96377	0.26305	0	0.290532	0.132649	0.0938246	0.0550006	0	0.135884	0.330004	0.0970599	0.088684	0	0.0637416	0	0.354736	0	0.203993	0	0.0370897	0.451258	0.581072	0.828336	0	0.0432713	0.185448	0	0.134012	0.621329	0.749249	4.50768	0	0.450768	0.33503
17	744	male	+	+	63	Metabolomics	709.316	149.243	2.69263	0.595485	1.24213	0.584531	2.907	0	3.88015	4.88801	0.235567	0.153118	0.463281	0.113237	0.142355	0	0.100295	0.385004	0.226473	0	0.0914554	0	0	0.238338	0.593074	0.0989058	0.203993	0.129814	0	0.445076	1.03851	1.64431	0.123632	0.265809	0.34617	0.747975	0.24975	1.16347	2.40003	6.65187	0	0.24975	0.651786
19	750	male	+	+	62	Metabolomics	729.384	251.936	3.97154	2.48415	1.07512	0.574093	1.20038	0.190347	4.47072	5.59079	0.113857	0.341572	0	0.0938246	0	0.113237	0	0.342945	0.174708	0.161767	0	0.230024	0.0332565	0.135797	0.113626	0.0556345	0.105087	0.0432713	0	0.179267	0	0.253446	0	0.0927242	0.142177	0	0.0365487	0.237567	0.328939	1.4985	0	0.341122	0.0852804
[truncated: 48 more columns]

## Sheet: Normalized
Units = pmoles/mg tissue
MBX#	Tag #	Sex	Cre	Lpn(fl/fl)	Age at Sac	To Be Used By	C0	C2	C3	C4/Ci4	C5:1	C5	C4-OH	C6	C5-OH/C3-DC	C4-DC/Ci4-DC	C8:1	C8	C5-DC	C8:1-OH/C6:1-DC	C6-DC/C8-OH	C10:3	C10:2	C10:1	C10	C7-DC	C8:1-DC	C10-OH/C8-DC	C12:2	C12:1	C12	C12:2-OH/C10:2-DC	C12:1-OH/C10:1-DC	C12-OH/C10-DC	C14:3	C14:2	C14:1	C14	C14:3-OH/C12:3-DC	C14:2-OH/C12:2-DC	C14:1-OH/C12:1-DC	C14-OH/C12-DC	C16:3	C16:2	C16:1	C16	C16:3-OH/C14:3-DC	C16:2-OH/C14:2-DC	C16:1-OH/C14:1-DC
1	1160	male	-		66	Metabolomics	606.036	87.4009	2.70125	1.9354	1.60099	1.44754	3.09457	0.226517	3.25214	7.54475	0	0.24177	0	0.0174691	0.0989916	0.0436728	0.072788	0.107726	0.157222	0	0.113442	0.0721904	0.0180476	0.0721904	0.270714	0.0276731	0.103774	0.124529	0	0.276731	0.359751	0.933968	0	0.0207549	0.152202	0.110693	0.115111	0.544857	1.07437	5.4102	0	0.138133	0.245569
2	1161	male	+		66	Metabolomics	582.612	142.192	5.53057	2.62287	2.27105	1.34013	4.15337	0.582473	3.5218	8.56172	0.122804	0.360736	0.111291	0	0.238744	0	0	0.0931686	0.378497	0	0.0618775	0.208837	0	0.482129	1.07512	0.0691829	0.172957	0.318241	0.0276731	0.754093	1.50127	3.15474	0.0276731	0.24214	0.795603	0.76793	0.383702	2.70894	4.6121	17.2589	0.0230221	0.575553	1.09739
3	1154	male	+		66	Metabolomics	638.368	82.2694	2.25492	2.18573	2.29151	1.468	2.27105	0.269663	2.69663	9.69766	0.122804	0.145829	0	0	0.0815225	0	0	0	0.163045	0.0378497	0	0.0928163	0	0.136646	0.353217	0.0276731	0.048428	0.0830194	0	0.249058	0.456607	0.657237	0	0.0830194	0.138366	0.103774	0.0613923	0.337658	0.729034	4.33583	0.0306961	0.184177	0.184177
4	1155	male	-		66	Metabolomics	671.548	88.4769	3.57061	2.02507	1.90789	1.84139	1.913	0.350562	3.75911	8.1204	0.0153505	0.245607	0.395274	0	0.142664	0	0	0.0553188	0.180514	0	0.0928163	0.221728	0.0232041	0.0799251	0.262979	0.0415097	0.131447	0.0830194	0	0.255977	0.546545	0.878622	0	0.110693	0.138366	0.0830194	0	0.452768	0.644619	3.74493	0	0.207199	0.199525
5	1204	male	+		60	Metabolomics	640.404	111.9	3.35715	2.41738	1.88743	1.65725	3.22244	0.258877	3.50562	8.22017	0.0460514	0.222582	0.268633	0	0.122284	0	0	0	0.227098	0	0.0206258	0.110864	0	0.154694	0.314544	0.0276731	0.110693	0.172957	0.0345914	0.380506	0.581136	1.12768	0	0.131447	0.235222	0.249058	0.115111	0.690663	1.10506	5.67111	0	0.207199	0.268591
6	1205	male	-		60	Metabolomics	567.88	220.24	1.8474	2.25298	2.13806	1.95904	6.98195	0.302023	3.73214	7.45265	0.103616	0.118966	0.24177	0.119372	0.119372	0	0.0291152	0.13393	0.131018	0	0.0541428	0.360952	0.0438299	0.226884	0.425408	0.0415097	0.207549	0.290568	0	0.394342	1.04466	1.68114	0	0.338996	0.532708	0.456607	0.168829	1.22017	1.64224	6.60735	0	0.253243	0.506486
7	1206	male	-		60	Metabolomics	699.976	63.6471	1.71933	1.64023	2.13295	1.52938	2.05111	0.215731	3.54877	7.57929	0.0767523	0.122804	0	0.0524073	0.0698764	0.0407613	0.0203806	0.0582304	0.151399	0.0494958	0.0412517	0.0618775	0	0.0644557	0.275871	0.0345914	0.0415097	0.131447	0	0.166039	0.325159	0.477362	0	0.124529	0.124529	0.0691829	0.0690663	0.345332	0.537183	3.10799	0.0537183	0.145807	0.0767404
8	1207	male	+		60	Metabolomics	555.58	134.867	2.61974	2.95914	2.24036	1.83628	4.52676	0.442248	3.31147	8.77279	0.191881	0.260958	0.260958	0.0902571	0.0611419	0	0	0.0669649	0.51825	0.0349382	0.0283605	0.270714	0	0.551741	1.23755	0.0345914	0.145284	0.28365	0.048428	0.892459	2.33146	4.33776	0	0.338996	0.643401	0.857867	0.468116	3.03124	5.14928	20.3285	0	0.575553	0.974603
9	1212	male	+		60	Metabolomics	824.092	81.4004	2.31702	2.82837	2.15852	2.14829	1.31967	0.382922	4.5627	5.75259	0.157342	0.141992	0.237932	0.0815225	0.107726	0	0	0	0.15431	0.0553188	0.0515646	0.0979727	0	0.056721	0.180476	0.0622646	0.0830194	0.0691829	0.0138366	0.193712	0.366669	0.48428	0	0.110693	0.110693	0.0691829	0.0230221	0.230221	0.391376	2.00292	0.0613923	0.0767404	0.122785
10	1213	male	-		60	Metabolomics	635.556	67.0405	2.546	2.05869	2.12272	0.941157	1.32478	0.194158	4.41709	5.09252	0.0805899	0.149667	0	0.0524073	0.125195	0	0.0174691	0	0.218364	0.0524073	0.0696122	0.0618775	0	0.126333	0.193367	0.0553463	0.110693	0.103774	0	0.214467	0.28365	0.622646	0	0.131447	0.166039	0.193712	0.0690663	0.353006	0.629271	2.26384	0.0460442	0.0920884	0.191851
						WT
						lipin KO
						stderr
						stderr
						p value
[truncated: 46 more columns]

## Sheet: AA
Units: µM
Sample #	Gly	Ala	Ser	Pro	Val	Leu/Ile	Met	His	Phe	Tyr	Asx	Glx	Orn	Cit	Arg
1	43.4058	78.1176	41.8066	5.86748	11.6878	13.6767	6.24315	9.78414	3.73358	2.77096	52.7306	209.849	3.49223	12.6823	16.5601
2	33.3113	88.8217	41.6937	5.97962	13.8638	15.4733	6.46334	9.22396	3.94829	3.73399	57.5239	192.838	3.93286	12.6628	18.7042
3	34.1012	91.5746	40.8643	5.1686	10.8688	14.8421	5.97415	11.8473	4.20245	3.83684	53.8792	214.006	2.69975	13.3797	15.2152
4	36.4767	89.9273	41.4545	4.57055	9.31236	14.4105	6.05412	13.1178	3.70788	3.66854	42.6552	230.251	2.98504	12.9338	15.4333
5	27.2438	82.1714	43.7134	4.83828	9.04522	15.151	6.75207	11.4618	4.24283	3.21295	39.1257	229.716	2.5888	14.4198	16.9871
6	33.1079	92.334	43.1952	5.71189	10.1025	16.5985	6.2525	12.9343	4.49149	3.87424	48.0525	226.365	2.92798	14.6213	18.4263
7	33.3891	79.8374	44.5915	5.77969	9.10417	12.518	6.18602	12.2309	3.75376	3.50364	38.1928	225.072	2.59408	13.9954	16.3689
8	33.9875	70.7469	37.1725	5.46762	11.0018	16.284	5.26892	9.92836	4.43001	3.2733	47.6593	177.208	2.35211	13.2069	13.1401
9	34.532	73.8404	42.708	6.52464	10.2919	13.8161	5.79135	12.5615	3.50327	4.09439	38.1938	267.143	2.76314	14.971	15.2371
10	35.8245	55.4752	31.1155	4.31325	8.82699	10.7883	4.21161	9.45745	2.64993	3.2818	32.4706	216.3	2.04039	12.085	10.6692

## Sheet: AC
Units: µM
Sample #	C2	C3	C4/Ci4	C5:1	C5	C4-OH	C6	C5-OH/C3-DC	C4-DC/Ci4-DC	C8:1	C8	C5-DC	C8:1-OH/C6:1-DC	C6-DC/C8-OH	C10:3	C10:2	C10:1	C10	C7-DC	C8:1-DC	C10-OH/C8-DC	C12:2	C12:1	C12	C12:2-OH/C10:2-DC	C12:1-OH/C10:1-DC	C12-OH/C10-DC	C14:3	C14:2	C14:1	C14	C14:3-OH/C12:3-DC	C14:2-OH/C12:2-DC	C14:1-OH/C12:1-DC	C14-OH/C12-DC	C16:3	C16:2	C16:1	C16	C16:3-OH/C14:3-DC	C16:2-OH/C14:2-DC	C16:1-OH/C14:1-DC	C16-OH/C14-DC	C18:3	C18:2	C18:1	C18	C18:3-OH/C16:3-DC	C18:2-OH/C16:2-DC
1	4.37005	0.135062	0.0967698	0.0800495	0.072377	0.154728	0.0113259	0.162607	0.377238	0	0.0120885	0	0.000873455	0.00494958	0.00218364	0.0036394	0.00538631	0.0078611	0	0.0056721	0.00360952	0.00090238	0.00360952	0.0135357	0.00138366	0.00518871	0.00622646	0	0.0138366	0.0179875	0.0466984	0	0.00103774	0.00761011	0.00553463	0.00575553	0.0272428	0.0537183	0.27051	0	0.00690663	0.0122785	0.00959255	0.0227069	0.289393	0.239631	0.0816483	0.00483126	0.0265719
2	7.1096	0.276528	0.131144	0.113553	0.0670063	0.207668	0.0291236	0.17609	0.428086	0.00614019	0.0180368	0.00556454	0	0.0119372	0	0	0.00465843	0.0189249	0	0.00309388	0.0104418	0	0.0241064	0.0537561	0.00345914	0.00864786	0.0159121	0.00138366	0.0377047	0.0750634	0.157737	0.00138366	0.012107	0.0397801	0.0383965	0.0191851	0.135447	0.230605	0.862945	0.00115111	0.0287776	0.0548694	0.122401	0.13286	1.25806	0.804405	0.168128	0.0125613	0.200014
3	4.11347	0.112746	0.109286	0.114576	0.0734	0.113553	0.0134832	0.134832	0.484883	0.00614019	0.00729147	0	0	0.00407613	0	0	0	0.00815225	0.00189249	0	0.00464081	0	0.00683231	0.0176609	0.00138366	0.0024214	0.00415097	0	0.0124529	0.0228303	0.0328619	0	0.00415097	0.00691829	0.00518871	0.00306961	0.0168829	0.0364517	0.216792	0.00153481	0.00920884	0.00920884	0.0145807	0.0260888	0.189385	0.186487	0.0521776	0.00386501	0.0178757
4	4.42385	0.178531	0.101253	0.0953944	0.0920697	0.0956502	0.0175281	0.187955	0.40602	0.000767523	0.0122804	0.0197637	0	0.00713322	0	0	0.00276594	0.00902571	0	0.00464081	0.0110864	0.0011602	0.00399626	0.013149	0.00207549	0.00657237	0.00415097	0	0.0127988	0.0273272	0.0439311	0	0.00553463	0.00691829	0.00415097	0	0.0226384	0.032231	0.187247	0	0.01036	0.00997625	0.0184177	0.0178757	0.175375	0.190835	0.0565258	0	0.0285044
5	5.59498	0.167858	0.120869	0.0943714	0.0828627	0.161122	0.0129438	0.175281	0.411009	0.00230257	0.0111291	0.0134317	0	0.00611419	0	0	0	0.0113549	0	0.00103129	0.00554319	0	0.00773469	0.0157272	0.00138366	0.00553463	0.00864786	0.00172957	0.0190253	0.0290568	0.056384	0	0.00657237	0.0117611	0.0124529	0.00575553	0.0345332	0.0552531	0.283556	0	0.01036	0.0134296	0.0276265	0.0314032	0.318863	0.239148	0.0570089	0.00289876	0.0463801
6	11.012	0.0923702	0.112649	0.106903	0.0979519	0.349098	0.0151011	0.186607	0.372633	0.00518078	0.0059483	0.0120885	0.00596861	0.00596861	0	0.00145576	0.00669649	0.00655092	0	0.00270714	0.0180476	0.0021915	0.0113442	0.0212704	0.00207549	0.0103774	0.0145284	0	0.0197171	0.0522331	0.0840572	0	0.0169498	0.0266354	0.0228303	0.00844144	0.0610086	0.0821122	0.330367	0	0.0126622	0.0253243	0.0372191	0.0294707	0.397613	0.296156	0.116433	0.00628064	0.0777833
7	3.18235	0.0859664	0.0820115	0.106647	0.076469	0.102555	0.0107865	0.177439	0.378965	0.00383762	0.00614019	0	0.00262037	0.00349382	0.00203806	0.00101903	0.00291152	0.00756995	0.00247479	0.00206258	0.00309388	0	0.00322279	0.0137935	0.00172957	0.00207549	0.00657237	0	0.00830194	0.016258	0.0238681	0	0.00622646	0.00622646	0.00345914	0.00345332	0.0172666	0.0268591	0.155399	0.00268591	0.00729034	0.00383702	0.00652293	0.0164263	0.127062	0.119815	0.045897	0.00386501	0.0140107
8	6.74336	0.130987	0.147957	0.112018	0.091814	0.226338	0.0221124	0.165573	0.43864	0.00959404	0.0130479	0.0130479	0.00451285	0.00305709	0	0	0.00334825	0.0259125	0.00174691	0.00141803	0.0135357	0	0.0275871	0.0618775	0.00172957	0.0072642	0.0141825	0.0024214	0.0446229	0.116573	0.216888	0	0.0169498	0.03217	0.0428934	0.0234058	0.151562	0.257464	1.01643	0	0.0287776	0.0487301	0.105902	0.0985578	1.2856	0.918423	0.216441	0.00966253	0.104838
9	4.07002	0.115851	0.141418	0.107926	0.107415	0.0659833	0.0191461	0.228135	0.287629	0.00786711	0.00709959	0.0118966	0.00407613	0.00538631	0	0	0	0.00771552	0.00276594	0.00257823	0.00489864	0	0.00283605	0.0090238	0.00311323	0.00415097	0.00345914	0.000691829	0.0096856	0.0183335	0.024214	0	0.00553463	0.00553463	0.00345914	0.00115111	0.0115111	0.0195688	0.100146	0.00306961	0.00383702	0.00613923	0.00652293	0.0130444	0.0898615	0.0932434	0.0516945	0.00338188	0.0135275
10	3.35202	0.1273	0.102935	0.106136	0.0470578	0.066239	0.00970788	0.220854	0.254626	0.0040295	0.00748335	0	0.00262037	0.00625976	0	0.000873455	0	0.0109182	0.00262037	0.00348061	0.00309388	0	0.00631666	0.00966836	0.00276731	0.00553463	0.00518871	0	0.0107233	0.0141825	0.0311323	0	0.00657237	0.00830194	0.0096856	0.00345332	0.0176503	0.0314636	0.113192	0.00230221	0.00460442	0.00959255	0.0237895	0.0169094	0.0821315	0.103872	0.0487958	0.00338188	0.0193251
[truncated: 17 more columns]

## Sheet: FC
Units: µM
Sample #	FC
1	30.3018
2	29.1306
3	31.9184
4	33.5774
5	32.0202
6	28.394
7	34.9988
8	27.779
9	41.2046
10	31.7778

## Sheet: OA
Units: µM
Sample #	Lactate	Pyruvate	Succinate	Fumarate	Malate	a-Kg	Citrate
1	137.9	1.03576	17.0562	9.64807	58.6411	1.50894	36.4818
2	208.401	0.523734	22.3815	10.6126	60.6208	0.487281	28.9876
3	164.876	1.16917	16.232	9.47223	56.2339	1.28332	35.2263
4	167.608	0.493679	20.0476	7.69806	46.6031	0.572897	33.0075
5	133.591	0.54112	16.4904	7.5004	45.7134	0.866397	35.1354
6	144.006	1.49606	10.9775	9.151	53.3323	2.29935	40.503
7	116.765	1.0195	11.263	6.64796	43.0132	2.34028	39.9739
8	119.235	0.806908	16.77	8.0807	48.5199	0.99088	33.7234
9	129.462	0.408062	11.6907	6.05668	35.9941	0.660269	32.5772
10	151.528	0.301321	15.6628	5.55694	35.8985	0.380867	27.1633

## Sheet: Key
MBX#	Tag #	Sex	Note	Cre	Lpn(fl/fl)	Age at Sac	To Be Used By			Tissue Mass (mg)
1	1160	male		-		66	Metabolomics			AA/AC/FC	OA
2	1161	male		+		66	Metabolomics			2.5	15		To normalize to tissue mass:
3	1154	male		+		66	Metabolomics							µM value from core = pmoles/µl
4	1155	male		-		66	Metabolomics			Volume Submitted				X vol. submitted (in µl)
5	1204	male		+		60	Metabolomics			AA/AC/FC	OA			/ mg tissue in sample
6	1205	male		-		60	Metabolomics			50	300			Final units = pmoles / mg tissue
7	1206	male		-		60	Metabolomics
8	1207	male		+		60	Metabolomics
9	1212	male		+		60	Metabolomics
10	1213	male		-		60	Metabolomics
