# Supplementary material for: Myocardial Lipin 1 knockout in mice approximates cardiac effects of human LPIN1 mutations
Source: JCI Insight. 2021 May 10;6(9):e134340. doi: 10.1172/jci.insight.134340 (PMC8262319; doi:10.1172/jci.insight.134340)
Supplement: Supplemental Table 2 [file jciinsight-6-134340-s163.xlsx]

## Sheet: Sheet1
	Human
	Gene	Forward 5'-3'	Reverse 5'-3'
	LPIN1	agc ctc ata ccc taa ttc gga t	cct ttc cgt gga ctt gct ga
	LPIN2	gca gtg cag tgg atc ttc aca	gtg agg tgg caa ggt aag ca
	RPLP0	gtg atg tgc agc tga tca aga ct	gat gac cag ccc aaa gga ga
	Mouse
	Gene	Forward 5'-3'	Reverse 5'-3'
	Acadl	cct ccg ccc gat gtt ctc att c	gct gtc cac aaa agc tct ggt gac ac
	Acadm	gga aat gat caa caa aaa aag aag	atg gcc gcc aca tca ga
	Acta1	ccc aaa gct aac cgg gag aag	cca gaa tcc aac acg atg cc
	Adgre1	cct gat ggt gag aaa cct ga	ccc cag gaa act cca gat aa
	Atp2a2	aga tgg tcc tgg cag atg ac	gtc cag gtc tgg agg att ga
	Atp5b	agg tgg ccc agc att tg	gcc ttc agt gcc atc cat ag
	Cd68	cct tga cct gct ctc tct aag g	ctg gta ggt tga ttg tcg tct g
	Cpt1b	tct agg caa tgc cgt tca c	gag cac atg ggc acc ata c
	Cycs	acc aaa tct cca cgg tct gtt	gga ttc tcc aaa tac tcc atc ag
	Il1b	gca act gtt cct gaa ctc aac t	atc ttt tgg ggt ccg tca act
	Il6	tag tcc ttc cta ccc caa	ttg gtc ctt agc cac tcc ttc
	Itgax	ggc tat caa gca tgt cat aac aga ac	ccc ctt gtt ttc tcc cat cag
	Lpin1	agt cag cat cgt atc cca gtt cg	aat cta cca ggc tgc tgg gg
	Mlkl	aat tgt act ctg gga aat tgc ca	tct cca aga ttc cgt cca cag
	Myh7	cat ggg atg gta aga aac ggg	tcc tcc agt aag tcg aaa cgg
	Nppa	agt gcg gtg tcc aac aca ga	gac ctc atc ttc tac cgg cat ct
	Nppb	gct gct ttg ggc aca aga tag	gca gcc agg agg tct tcc ta
	Ripk1	gaa gac aga cct aga cag cgg	cca gta gct tca cca ctc gac
	Ripk3	gga aca cga ctc cga acc c	tct gtc aag tta tgg cct act gg
	Rplp0	gca gac aac gtg ggc tcc aag cag at	ggt cct cct tgg tga aca cga agc cc
	Sdha	gtt ggc gca gtt tcg agg ct	gcc gca ggt ctg ttt ttg ga
